# Supplementary material for: Spectrum of Causative Mutations in Patients with Hemophilia A in Russia
Source: Genes (Basel). 2023 Jan 19;14(2):260. doi: 10.3390/genes14020260 (PMC9957479; doi:10.3390/genes14020260)
Supplement: Supplementary file 1 [file genes-14-00260-s001.zip]

Archive with 1 entries (1 files):
- genes-2152400-supplementary.xlsx
