# Supplementary material for: Spectrum of Causative Mutations in Patients with Hemophilia A in Russia
Source: Genes (Basel). 2023 Jan 19;14(2):260. doi: 10.3390/genes14020260 (PMC9957479; doi:10.3390/genes14020260)
Supplement: Supplementary file 1 [file genes-14-00260-s001.zip › genes-2152400-supplementary.xlsx]

## Sheet: S1
Table S1. Patients included in the study and pathogenic variants found in them
#	Lab code	Proband included	F8:C (%)	Severity	Inhibitors	Inhibitor titer (BU)	Family history	Pathogenic variant	Nucleotide change type	AA effect	AA (HGMD)	Exon/intron	Domain	CpG site	de novo origin	Reference
1	A386	patient	< 1	Severe/moderate			none	c.201G>T p.(Lys67Asn)	Single nucleotide variant (SNV)	Missense	67	ex2	A1	No	No (M)	Green et al., 2008
2	A352	patient	< 1	Severe/moderate			none	c.203C>A p.(Thr68Asn)	SNV	Missense	68	ex2	A1	No	No (M)	Nair et al., 2010
3	A507	carrier					yes	c.205_206delCT p.(Leu69Valfs*13)	Deletion	Frameshift	68	ex2	A1		No (F)	Bogdanova et al., 2005
4	A278	patient	1	Severe/moderate			none	c.205_206delCT p.(Leu69Valfs*13)	Deletion	Frameshift	68	ex2	A1		No (M)	Bogdanova et al., 2005
5	E15	patient	< 1	Severe/moderate	Yes	0.86	yes	c.205_206delCT p.(Leu69Valfs*13)	Deletion	Frameshift	68	ex2	A1		No (F)	Bogdanova et al., 2005
6	A389	patient	1	Severe/moderate			none	c.410C>T p.(Thr137Ile)	SNV	Missense	137	ex4	A1	No	ND	Schwaab et al., 1995
7	A505	patient	1.5	Severe/moderate	No		none	c.538C>T p.(His180Tyr)	SNV	Missense	180	ex4	A1	No	No (M)	Fernandez-Lopez et al., 2005
8	A233	patient					yes	c.602-2A>G	SNV	Splicing		ivs4	A1		No (F)	David et al., 1994
9	A348	patient					none	c.608T>C p.(Leu203Pro)	SNV	Missense	203	ex5	A1	No	No (M)	Johnsen et al., 2017
10	A461	patient		Severe/moderate			yes	c.670+1G>T	SNV	Splicing		ivs5	A1		No (F)	Green et al., 2008
11	A519	carrier					none	c.741G>A p.(Trp247*)	SNV	Nonsense	247	ex6	A1	No	ND	Fernandez-Lopez et al., 2005
12	A549	patient	7.1	Mild			none	c.871G>A p.(Glu291Lys)	SNV	Missense	291	ex7	A1	Yes	No (M)	Krepelova et al., 1992
13	A262	patient	9.1	Mild			yes	c.871G>A p.(Glu291Lys)	SNV	Missense	291	ex7	A1	Yes	No (F)	Krepelova et al., 1992
14	A529	patient	< 1	Severe/moderate	No		none	c.871G>A p.(Glu291Lys)	SNV	Missense	291	ex7	A1	Yes	No (M)	Krepelova et al., 1992
15	A384**	patient	1	Severe/moderate			none	c.901C>T p.(Arg301Cys)	SNV	Missense	301	ex7	A1	Yes	No (M)	Arruda et al., 1995
15	A384**	patient	1	Severe/moderate			none	c.1007A>G p.(His336Arg)	SNV	Missense	336	ex7	A1	No	No (M)	New
16	A411	patient					none	c.902G>A p.(Arg301His )	SNV	Missense	301	ex7	A1	Yes	No (M)	Higuchi et al., 1991
17	A183	patient		Mild			yes	c.926C>T p.(Pro309Leu)	SNV	Missense	309	ex7	A1	No	No (F)	New
18	A409	patient	< 1	Severe/moderate			yes	c.1010-2A>G	SNV	Splicing		ivs7	A2		No (F)	New
19	A381	patient	2.4	Severe/moderate			yes	c.1063C>T p.(Arg355*)	SNV	Nonsense	355	ex8	A1	Yes	No (F)	Gitschier et al., 1988
20	A102	patient	< 1	Severe/moderate			yes	c.1063C>T p.(Arg355*)	SNV	Nonsense	355	ex8	A1	Yes	No (F)	Gitschier et al., 1988
21	A302	patient	< 1	Severe/moderate			yes	c.1171C>T p.(Arg391Cys)	SNV	Missense	391	ex8	a1	Yes	No (F)	Sirocova et al., 2009
22	A132	patient	< 1	Severe/moderate	Yes	10.2	yes	c.1195A>T p.(Lys399*)	SNV	Nonsense	399	ex8	A2	No	No (F)	New
23	A516	patient	15	Mild			yes	c.1225G>C p.(Glu409Gln)	SNV	Missense	409	ex8	A2	No	No (F)	CHAMP 2020 db
24	A441	patient	< 1	Severe/moderate	Yes	70	none	c.1366A>T p.(Lys456*)	SNV	Nonsense	456	ex9	A2	No	ND	New
25	E47	patient	1	Severe/moderate	No		none	c.1409C>T p.(Pro470Leu)	SNV	Missense	470	ex9	A2	No	ND	Liu et al., 1998
26	A299	patient	< 1	Severe/moderate			yes	c.1443+5G>A	SNV	Splicing		ivs9	A2		No (F)	Ravanbod et al., 2011
27	A476	patient	9.5	Mild			yes	c.1492G>A p.(Gly498Arg)	SNV	Missense	498	ex10	A2	Yes	No (F)	Naylor et al., 1993
28	A316	patient		Severe/moderate			none	c.1633delC p.(Pro545Leufs*4)	Deletion	Frameshift	545	ex11	A2		ND	New
29	A252	patient	< 1	Severe/moderate	Yes	42	none	c.1804C>T p.(Arg602*)	SNV	Nonsense	602	ex12	A2	Yes	ND	Pattinson et al., 1990
30	E33*	patient	12	Mild	No		none	c.1901A>G p.(His634Arg)	SNV	Missense	634	ex12	A2	No	ND	Salomashkina et al., 2022
31	E7*	patient	13	Mild	No		yes	c.1901A>G p.(His634Arg)	SNV	Missense	634	ex12	A2	No	No (F)	Salomashkina et al., 2022
32	E25*	patient	16	Mild	No		yes	c.1901A>G p.(His634Arg)	SNV	Missense	634	ex12	A2	No	No (F)	Salomashkina et al., 2022
33	E29*	patient	16	Mild	No		yes	c.1901A>G p.(His634Arg)	SNV	Missense	634	ex12	A2	No	No (F)	Salomashkina et al., 2022
34	E24*	patient	18	Mild	No		none	c.1901A>G p.(His634Arg)	SNV	Missense	634	ex12	A2	No	ND	Salomashkina et al., 2022
35	E6*	patient	20	Mild	No		none	c.1901A>G p.(His634Arg)	SNV	Missense	634	ex12	A2	No	ND	Salomashkina et al., 2022
36	A327*	patient	30	Mild			none	c.1901A>G p.(His634Arg)	SNV	Missense	634	ex12	A2	No	No (M)	Salomashkina et al., 2022
37	A484	patient	3.4	Severe/moderate	No		none	c.1911T>A p.(Asn637Lys)	SNV	Missense	637	ex13	A2	No	No (M)	New
38	A434	carrier					none	c.1921T>C p.(Phe641Leu)	SNV	Missense	641	ex13	A2	No	ND	New
39	E30	patient	3	Severe/moderate			yes	c.2044G>T p.(Val682Phe)	SNV	Missense	682	ex13	A2	No	No (F)	Hay et al., 1998
40	A522-1	patient	3.5	Severe/moderate			none	c.2111C>T p.(Pro704Leu)	SNV	Missense	704	ex13	A2	No	ND	Eckhardt et al., 2013
41	A502	patient	2.2	Severe/moderate	No		none	c.2132G>T p.(Cys711Phe)	SNV	Missense	711	ex14	A2	No	No (M)	EAHAD db
42	A453	patient	18	Mild			none	c.2150G>A p.(Arg717Gln)	SNV	Missense	717	ex14	A2	Yes	ND	David et al., 2006
43	A431	patient	3.8	Severe/moderate	No		none	c.2156G>T p.(Arg719Ile)	SNV	Missense	719	ex14	A2	No	Yes	New
44	A235	patient	< 1	Severe/moderate	No		yes	c.2440C>T p.(Arg814*)	SNV	Nonsense	814	ex14	B	Yes	No (F)	Pattinson et al., 1990
45	E13	patient	< 1	Severe/moderate	No		none	c.2440C>T p.(Arg814*)	SNV	Nonsense	814	ex14	B	Yes	No (M)	Pattinson et al., 1990
46	E51	patient	2	Severe/moderate			none	c.2830delA p.(Lys943Serfs*12 )	Deletion	Frameshift	943	ex14	B		ND	New
47	A57	patient	1.1	Severe/moderate	Yes		none	c.2945dupA p.(Asn982Lysfs*9)	Duptication	Frameshift	980	ex14	B		No (M)	Naylor et al., 1993
48	A321	patient	< 1.5	Severe/moderate			none	c.2977A>T p.(Lys993*)	SNV	Nonsense	993	ex14	B	No	Yes	Green et al., 2008
49	A397	patient					none	c.3031_3032del p.(Lys1011Serfs*1)	Deletion	Frameshift	1011	ex14	B		No (M)	New
50	E28	patient	< 1	Severe/moderate	No		none	c.3381G>A p.(Trp1127*)	SNV	Nonsense	1127	ex14	B	No	ND	Leuer et al., 2001
51	A425	patient	1	Severe/moderate			none	c.3637delA p.(Ile1213Phefs*5)	Deletion	Frameshift	1213	ex14	B		ND	Lin et al., 1993
52	E45	patient	1.4	Severe/moderate	No		none	c.3637delA p.(Ile1213Phefs*5)	Deletion	Frameshift	1213	ex14	B		ND	Lin et al., 1993
53	A251	patient	2	Severe/moderate			none	c.3637delA p.(Ile1213Phefs*5)	Deletion	Frameshift	1213	ex14	B		No (M)	Lin et al., 1993
54	A355	patient	3	Severe/moderate			none	c.3637delA p.(Ile1213Phefs*5)	Deletion	Frameshift	1213	ex14	B		No (M)	Lin et al., 1993
55	A439	carrier	10	Mild			yes	c.3637delA p.(Ile1213Phefs*5)	Deletion	Frameshift	1213	ex14	B		No (F)	Lin et al., 1993
56	A378	patient	< 1	Severe/moderate			none	c.3637delA p.(Ile1213Phefs*5)	Deletion	Frameshift	1213	ex14	B		No (M)	Lin et al., 1993
57	A429**	patient	< 1	Severe/moderate			none	c.3794C>T p.(Pro1265Leu)	SNV	Missense	1265	ex14	B	No	No (M)	New
57	A429**	patient	< 1	Severe/moderate			none	c.4089_4090delinsTT p.(Met1363Ile*)	Indel	Nonsense	1363-1364	ex14	B		No (M)	New
58	E53	patient	< 1	Severe/moderate	No		none	c.3904C>T p.(Gln1302*)	SNV	Nonsense	1302	ex14	B	No	ND	Guillet et al., 2006
59	A508	patient		Severe/moderate			yes	c.4156C>T p.(Gln1386*)	SNV	Nonsense	1386	ex14	B	No	No (F)	Santacroce et al., 2008A
60	A465	patient	< 1	Severe/moderate			none	c.4379dupA p.(Asn1460Lysfs*1)	Duptication	Frameshift	1460	ex14	B		ND	Higuchi et al., 1991
61	A324	patient	< 1	Severe/moderate			none	c.4379dupA p.(Asn1460Lysfs*1)	Duptication	Frameshift	1460	ex14	B		No (M)	Higuchi et al., 1991
62	A340	patient		Mild			yes	c.4379dupA p.(Asn1460Lysfs*1)	Duptication	Frameshift	1460	ex14	B		No (F)	Higuchi et al., 1991
63	GAB2	patient	2	Severe/moderate	No		none	c.4534G>T p.(Glu1512*)	SNV	Nonsense	1512	ex14	B	No	ND	Xue et al., 2010
64	A77/397	patient	1.2	Severe/moderate	Yes		none	c.4797G>A p.(Trp1599*)	SNV	Nonsense	1599	ex14	B	No	ND	Johnsen et al., 2017
65	A478	carrier		Severe/moderate			yes	c.4825dupA p.(Thr1609Asnfs*4)	Duptication	Frameshift	1607	ex14	B		No (F)	Lin et al., 1993
66	A427	patient		Severe/moderate			none	c.4834A>T p.(Lys1612*)	SNV	Nonsense	1612	ex14	B	No	No (M)	New
67	A81/812	patient	< 1	Severe/moderate	Yes	15	none	c.4836_4837delinsAT p.(Lys1613*)	Indel	Nonsense	1613	ex14	B		ND	New
68	A520	patient	1.7	Severe/moderate	No		yes	c.5122C>T p.(Arg1708Cys)	SNV	Missense	1708	ex14	a3	Yes	No (F)	Gitschier et al., 1988
69	A344	patient	1.9	Severe/moderate			yes	c.5122C>T p.(Arg1708Cys)	SNV	Missense	1708	ex14	a3	Yes	No (F)	Gitschier et al., 1988
70	A528	patient	4	Severe/moderate	No		none	c.5122C>T p.(Arg1708Cys)	SNV	Missense	1708	ex14	a3	Yes	No (M)	Gitschier et al., 1988
71	A487	patient	< 1	Severe/moderate	Yes	100	none	c.5143C>T p.(Arg1715*)	SNV	Nonsense	1715	ex14	A3	Yes	No (M)	Pattinson et al., 1990
72	A172	patient					none	c.5143C>T p.(Arg1715*)	SNV	Nonsense	1715	ex14	A3	Yes	Yes	Pattinson et al., 1990
73	A379	patient	< 1	Severe/moderate			yes	c.5142_5144delACG p.(Arg1715del)	Deletion	Inframe deletion	1715	ex14	A3		No (F)	David et al., 2006
74	A481	patient	< 1	Severe/moderate	No		yes	c.5321A>T p.(His1774Leu)	SNV	Missense	1774	ex15	A3	No	No (F)	Castaman et al., 2007
75	A443	patient	< 1	Severe/moderate	Yes	136	none	c.5399G>A p.(Arg1800His)	SNV	Missense	1800	ex16	A3	Yes	ND	Higuchi et al., 1991
76	AB92	carrier					none	c.5413T>C p.(Tyr1805His)	SNV	Missense	1805	ex16	A3	No	ND	New
77	A500	carrier					none	c.5475dupT p.(Val1826Cysfs*4)	Duptication	Frameshift	1825	ex16	A3		ND	New
78	A493	patient		Severe/moderate			none	c.5509delinsTGCAACATCATATGGCAACATCATAT p.(Lys1837Cysfs*17)	Indel	Frameshift	1837	ex16	A3		Yes	New
79	A237	patient	13	Mild			yes	c.5533A>G p.(Thr1845Ala)	SNV	Missense	1845	ex16	A3	No	No (F)	New
80	A524	patient	34	Mild	No		none	c.5533A>G p.(Thr1845Ala)	SNV	Missense	1845	ex16	A3	No	ND	New
81	A466	patient	< 1	Severe/moderate			none	c.5815+1G>A	SNV	Splicing		ivs17	A3		ND	Johnsen et al., 2017
82	A467	patient	< 1	Severe/moderate			none	c.5824G>A p.(Gly1942Ser)	SNV	Missense	1942	ex18	A3	No	ND	Johnsen et al., 2017
83	E11	patient		Severe/moderate	No		none	c.5878C>G p.(Arg1960Gly)	SNV	Missense	1960	ex18	A3	No	ND	New
84	A543	patient	< 1	Severe/moderate	Yes	40	none	c.5883G>A p.(Trp1961*)	SNV	Nonsense	1961	ex18	A3	No	ND	Margaglione et al., 2008
85	A527	patient	38	Mild	No		none	c.5911A>C p.(Asn1971His)	SNV	Missense	1971	ex18	A3	No	No (M)	Johnsen et al., 2017
86	A77/395	patient	< 1	Severe/moderate			none	c.5953C>T p.(Arg1985* )	SNV	Nonsense	1985	ex18	A3	Yes	ND	Reiner et al., 1992
87	A84	patient	< 1	Severe/moderate			yes	c.5953C>T p.(Arg1985* )	SNV	Nonsense	1985	ex18	A3	Yes	No (F)	Reiner et al., 1992
88	A530	patient	2.6	Severe/moderate			none	c.6113A>G p.(Asn2038Ser)	SNV	Missense	2038	ex19	A3	No	ND	Schwaab et al., 1995a
89	E4	patient		Severe/moderate	Yes		none	c.6115+4A>C	SNV	Splicing		ivs19	A3		ND	CHAMP 2020 db
90	A336	patient	7.4	Mild			none	c.6193T>A p.(Trp2065Arg)	SNV	Missense	2065	ex21	C1	No	ND	New
91	A241	patient	6	Severe/moderate			yes	c.6272A>C p.(Lys2091Thr)	SNV	Missense	2091	ex21	C1	No	No (F)	Johnsen et al., 2017
92	A391	patient	1	Severe/moderate			yes	c.6274-2A>G	SNV	Splicing		ivs21	C1		No (F)	New
93	A326	patient	< 1	Severe/moderate			none	c.6285_6291delinsTAATTGGTAGGTG p.(Leu2095Phefs*3)	Indel	Frameshift		ex22	C1		No (M)	New
94	A283	patient	16	Mild	No		none	c.6403C>G p.(Arg2135Gly)	SNV	Missense	2135	ex22	C1	No	No (M)	EAHAD db
95	A521	patient	< 1	Severe/moderate	No		yes	c.6403C>T p.(Arg2135*)	SNV	Nonsense	2135	ex22	C1	Yes	No (F)	Higuchi et al., 1989
96	E54	patient	< 1	Severe/moderate			none	c.6430-1G>C	SNV	Splicing		ivs22	C1		ND	Ravanbod et al., 2011
97	A546	patient	< 1	Severe/moderate	No		none	c.6442delA p.(Asn2148Metfs*7)	Deletion	Frameshift	2148	ex23	C1		ND	New
98	A492	carrier					none	c.6496C>T p.(Arg2166*)	SNV	Nonsense	2166	ex23	C1	Yes	No (M)	Levinson et al., 1987
99	A448	patient	1.4	Severe/moderate	No		none	c.6544C>T p.(Arg2182Cys)	SNV	Missense	2182	ex23	C1	Yes	ND	Reiner et al., 1992
100	A517	patient	18	Mild			none	c.6634T>G p.(Ser2212Ala)	SNV	Missense	2212	ex24	C2	No	ND	New
101	A413	patient		Severe/moderate	No		none	c.6638C>T p.(Ser2213Phe)	SNV	Missense	2213	ex24	C2	No	ND	Guillet et al., 2006
102	A523	patient	3	Severe/moderate	No		none	c.6664T>C p.(Trp2222Arg)	SNV	Missense	2222	ex24	C2	No	No (M)	New
103	A297	patient	< 1	Severe/moderate			yes	c.6682C>T p.(Arg2228*)	SNV	Nonsense	2228	ex24	C2	Yes	No (F)	Bernardi et al., 1988
104	A338	patient	1.1	Severe/moderate	No		none	c.6683G>A p.(Arg2228Gln)	SNV	Missense	2228	ex24	C2	Yes	Yes	Gitschier et al., 1985
105	E5	patient		Severe/moderate	No		none	c.6683G>A p.(Arg2228Gln)	SNV	Missense	2228	ex24	C2	Yes	ND	Gitschier et al., 1985
106	E20	patient	1	Severe/moderate	No		none	c.6901-2A>C	SNV	Splicing		ivs25	C2		ND	Beskorovainaya et al., 2019
107	A511	patient	< 1	Severe/moderate			none	c.6901-1G>C	SNV	Splicing		ivs25	C2		No (M)	Beskorovainaya et al., 2019
108	A440	patient	10	Mild	Yes	43	none	c.6968G>A p.(Arg2323His)	SNV	Missense	2323	ex26	C2	Yes	ND	Schwaab et al., 1995
109	A490	patient	< 1	Severe/moderate	No		yes	c.6976C>T p.(Arg2326*)	SNV	Nonsense	2326	ex26	C2	Yes	No (F)	Gitschier et al., 1985
110	A380	patient	11	Mild			none	c.6977G>A p.(Arg2326Gln)	SNV	Missense	2326	ex26	C2	Yes	ND	Gitschier et al., 1986
111	A305	patient	< 1	Severe/moderate			none	c.7013T>C p.(Leu2338Pro)	SNV	Missense	2338	ex26	C2	No	No (M)	New
112	A229	patient	< 1	Severe/moderate			yes	c.7021G>C p.(Glu2341Gln)	SNV	Missense	2341	ex26	C2	No	No (F)	New
113	A512	patient	27	Mild			yes	c.7041_7068delinsC p.(Asp2349Hisfs*29)	Indel	Frameshift	2347	ex26	C2		No (F)	New
114	E38	patient	1	Severe/moderate	No		none	c.3117_3118insN[1000-1200]	Large insertion		1034	ex14	B		ND	New
115	A77/396	patient	< 1	Severe/moderate	Yes	7	none	c.(146+1_147-1)_(787+1_788-1)del	Large deletion				A1		ND	New
116	A469	patient	< 1.5	Severe/moderate	No		none	c.671-1051_787+2580del	Large deletion				A1		No (M)	New
117	A375	patient	< 1	Severe/moderate	Yes	15	yes	c.787+1949_1903+1113del	Large deletion				A1-a1-A2		No (F)	New
118	A310	patient	< 1	Severe/moderate	Yes	33	none	c.(5219+1_5220-1)_(6429+1_6430-1)del	Large deletion				A3-C1		No (M)	New
119	A497	patient	< 1	Severe/moderate	Yes		yes	c.(6429+1_6430-1)_(6900+1_6901-1)del	Large deletion				C1-C2		No (F)	New
120	A376	patient	1	Severe/moderate			none	inv1	Large inversion						No (M)
121	A77/286	patient	1.1	Severe/moderate	No		none	inv1	Large inversion						ND
122	A76/303	patient	1.6	Severe/moderate	No		none	inv1	Large inversion						ND
123	A307	patient	1.8	Severe/moderate	No		none	inv1	Large inversion						No (M)
124	A430	patient	1.8	Severe/moderate	No		none	inv1	Large inversion						No (M)
125	A74/21	patient	7.3	Mild			none	inv1	Large inversion						ND
126	E46	patient	< 1	Severe/moderate	No		none	inv1	Large inversion						ND
127	E16	patient	< 1	Severe/moderate	Yes	0.15	none	inv1	Large inversion						No (F)
128	A544	patient		Severe/moderate			yes	inv1	Large inversion						No (F)
129	A274*	patient	1.3	Severe/moderate			none	inv1 with exon 1 deletion	Complex event						No (M)	Beskorovainaya et al., 2019
130	A491*	patient	1.3	Severe/moderate	No		none	inv1 with exon 1 duplication	Complex event						No (M)	Beskorovainaya et al., 2019
131	A331*	patient	< 1	Severe/moderate			none	inv1 with exons 2-6 duplication	Complex event						No (M)	Beskorovainaya et al., 2019
132	E9	patient	1	Severe/moderate	Yes	Low	none	inv22	Large inversion						ND
133	A105	patient	1	Severe/moderate			none	inv22	Large inversion						ND
134	A396	carrier	1	Severe/moderate			none	inv22	Large inversion						ND
135	A405	patient	1	Severe/moderate	No		none	inv22	Large inversion						ND
136	A73/733	patient	1	Severe/moderate			none	inv22	Large inversion						ND
137	A268	patient	1	Severe/moderate			yes	inv22	Large inversion						No (F)
138	A387	patient	1	Severe/moderate			yes	inv22	Large inversion						No (F)
139	A483	patient	1	Severe/moderate			yes	inv22	Large inversion						No (F)
140	E14	patient	1	Severe/moderate	No		yes	inv22	Large inversion						No (F)
141	E26	patient	1	Severe/moderate	No		yes	inv22	Large inversion						No (F)
142	A320	patient	1	Severe/moderate			none	inv22	Large inversion						No (M)
143	A360	patient	1	Severe/moderate			none	inv22	Large inversion						ND
144	A473	patient	1.1	Severe/moderate			none	inv22	Large inversion						ND
145	A3	patient	1.1	Severe/moderate			yes	inv22	Large inversion						No (F)
146	E1	patient	1.2	Severe/moderate	Yes	16	yes	inv22	Large inversion						No (F)
147	A77/393	patient	1.2	Severe/moderate			none	inv22	Large inversion						ND
148	GAB10	patient	1.2	Severe/moderate			none	inv22	Large inversion						ND
149	A311	patient	1.2	Severe/moderate			none	inv22	Large inversion						No (M)
150	A533	patient	1.3	Severe/moderate	No		none	inv22	Large inversion						No (M)
151	GAB14	patient	1.5	Severe/moderate			none	inv22	Large inversion						ND
152	A65	patient	1.6	Severe/moderate			yes	inv22	Large inversion						No (F)
153	A452	patient	1.6	Severe/moderate			none	inv22	Large inversion						ND
154	GAB8	patient	1.6	Severe/moderate			none	inv22	Large inversion						ND
155	A479	patient	1.6	Severe/moderate	No		yes	inv22	Large inversion						No (F)
156	A522-2	patient	1.7	Severe/moderate			none	inv22	Large inversion						No (M)
157	A365	patient	1.8	Severe/moderate			none	inv22	Large inversion						No (M)
158	A319	patient	2	Severe/moderate			none	inv22	Large inversion						No (M)
159	A109	patient	2	Severe/moderate			none	inv22	Large inversion						ND
160	A398	patient	2.3	Severe/moderate			none	inv22	Large inversion						No (M)
161	A185	patient	2.7	Severe/moderate			none	inv22	Large inversion						ND
162	A410	patient	3	Severe/moderate			none	inv22	Large inversion						ND
163	A419	patient	3	Severe/moderate			none	inv22	Large inversion						No (M)
164	GAB5	patient	3.6	Severe/moderate	Yes	1.3	none	inv22	Large inversion						ND
165	A77/144	patient	3.7	Severe/moderate			none	inv22	Large inversion						ND
166	A400	patient	3.9	Severe/moderate			none	inv22	Large inversion						ND
167	A202	patient	4	Severe/moderate			none	inv22	Large inversion						ND
168	A329	patient	4	Severe/moderate			none	inv22	Large inversion						No (M)
169	GAB11	patient	4.2	Severe/moderate			none	inv22	Large inversion						ND
170	GAB17	patient	4.4	Severe/moderate			none	inv22	Large inversion						ND
171	A73/417	patient	4.5	Severe/moderate			none	inv22	Large inversion						ND
172	A395	patient	4.6	Severe/moderate			yes	inv22	Large inversion						No (F)
173	A364	patient	5	Mild			none	inv22	Large inversion						ND
174	A514	patient	5	Mild			yes	inv22	Large inversion						No (F)
175	E19	patient	< 1	Severe/moderate	Yes	3.8	yes	inv22	Large inversion						No (F)
176	A317	patient	< 1	Severe/moderate	Yes	500	yes	inv22	Large inversion						No (F)
177	E17	patient	< 1	Severe/moderate	No		none	inv22	Large inversion						ND
178	A160	patient	< 1	Severe/moderate			yes	inv22	Large inversion						No (F)
179	E2	patient	< 1	Severe/moderate	No		none	inv22	Large inversion						No (F)
180	GAB1	patient	< 1	Severe/moderate	No		yes	inv22	Large inversion						No (F)
181	A436	carrier	< 1	Severe/moderate			none	inv22	Large inversion						No (M)
182	A392	patient	< 1	Severe/moderate			yes	inv22	Large inversion						No (F)
183	E22	patient	< 1	Severe/moderate	No		none	inv22	Large inversion						ND
184	E40	patient	< 1	Severe/moderate	No		none	inv22	Large inversion						ND
185	A314	patient	< 1	Severe/moderate			yes	inv22	Large inversion						No (F)
186	E8	patient	< 1	Severe/moderate	No		yes	inv22	Large inversion						No (F)
187	A377	patient	< 1	Severe/moderate			none	inv22	Large inversion						No (M)
188	A300	patient	< 1	Severe/moderate	Yes	32	yes	inv22	Large inversion						No (F)
189	A455	patient	< 1	Severe/moderate			none	inv22	Large inversion						ND
190	A219	patient	< 1	Severe/moderate			none	inv22	Large inversion						No (M)
191	A420	patient	< 1	Severe/moderate	Yes	1200	yes	inv22	Large inversion						No (F)
192	A382	patient	< 1	Severe/moderate			none	inv22	Large inversion						ND
193	E23	patient	< 1	Severe/moderate	No		none	inv22	Large inversion						ND
194	A337	patient	< 1	Severe/moderate			none	inv22	Large inversion						No (M)
195	A368	patient	< 1	Severe/moderate			none	inv22	Large inversion						No (M)
196	E21	patient	< 1	Severe/moderate	No		none	inv22	Large inversion						ND
197	A230	patient	< 1	Severe/moderate			yes	inv22	Large inversion						No (F)
198	A315	patient	< 1	Severe/moderate			yes	inv22	Large inversion						No (F)
199	A539	patient	< 1	Severe/moderate	Yes	40	none	inv22	Large inversion						No (M)
200	E12	patient	< 1	Severe/moderate	Yes	60	yes	inv22	Large inversion						No (F)
201	A79/685	patient	< 1	Severe/moderate			none	inv22	Large inversion						ND
202	A116	patient	< 1	Severe/moderate			yes	inv22	Large inversion						No (F)
203	A206	patient	< 1	Severe/moderate			yes	inv22	Large inversion						No (F)
204	A343	patient	< 1	Severe/moderate			none	inv22	Large inversion						No (M)
205	A249	patient	< 1	Severe/moderate	Yes	6.8	none	inv22	Large inversion						No (F)
206	A442	patient	< 1	Severe/moderate	Yes	41	none	inv22	Large inversion						ND
207	A513	patient	< 1	Severe/moderate			yes	inv22	Large inversion						No (F)
208	A242	patient	< 1	Severe/moderate			none	inv22	Large inversion						ND
209	A454	patient	< 1	Severe/moderate			none	inv22	Large inversion						ND
210	A435	patient	< 1	Severe/moderate			yes	inv22	Large inversion						No (F)
211	E27	patient	< 1	Severe/moderate	Yes	0.1	none	inv22	Large inversion						ND
212	E37	patient	< 1	Severe/moderate	Yes	0.39	none	inv22	Large inversion						ND
213	A450	patient	< 1	Severe/moderate	No		none	inv22	Large inversion						ND
214	A451	patient	< 1	Severe/moderate	No		none	inv22	Large inversion						ND
215	A464	patient	< 1	Severe/moderate			none	inv22	Large inversion						ND
216	A106	patient	< 1	Severe/moderate			yes	inv22	Large inversion						No (F)
217	A210	patient	< 1	Severe/moderate			none	inv22	Large inversion						No (M)
218	A353	patient	< 1	Severe/moderate			none	inv22	Large inversion						No (M)
219	A445	patient	< 1	Severe/moderate	No		none	inv22	Large inversion						ND
220	A459	patient	< 1	Severe/moderate			none	inv22	Large inversion						ND
221	A74/20	patient	< 1	Severe/moderate			none	inv22	Large inversion						ND
222	A1	patient	< 1	Severe/moderate			yes	inv22	Large inversion						No (F)
223	A196	patient	< 1	Severe/moderate			yes	inv22	Large inversion						No (F)
224	A292	patient	< 1	Severe/moderate			yes	inv22	Large inversion						No (F)
225	A351	patient	< 1	Severe/moderate	Yes		none	inv22	Large inversion						No (M)
226	A48	patient	< 1	Severe/moderate	Yes	2.4	none	inv22	Large inversion						ND
227	A281	patient	< 1	Severe/moderate	Yes	3.6	none	inv22	Large inversion						No (M)
228	A462	patient	< 1	Severe/moderate	Yes		none	inv22	Large inversion						ND
229	A482	patient	< 1	Severe/moderate			none	inv22	Large inversion						ND
230	A525	patient	< 1	Severe/moderate			none	inv22	Large inversion						ND
231	A82	patient	< 1	Severe/moderate			yes	inv22	Large inversion						No (F)
232	A90	patient	< 1	Severe/moderate	No		yes	inv22	Large inversion						No (F)
233	A272	patient	< 1	Severe/moderate			yes	inv22	Large inversion						No (F)
234	A472	patient	< 1	Severe/moderate	No		yes	inv22	Large inversion						No (F)
235	A552	patient	< 1	Severe/moderate			yes	inv22	Large inversion						No (F)
236	A136	patient	< 1	Severe/moderate			none	inv22	Large inversion						No (M)
237	A298	patient	< 1	Severe/moderate			none	inv22	Large inversion						No (M)
238	A356	carrier	< 1	Severe/moderate			none	inv22	Large inversion						No (M)
239	A366	patient	< 1	Severe/moderate			none	inv22	Large inversion						No (M)
240	A399	patient	< 1	Severe/moderate			none	inv22	Large inversion						No (M)
241	A488	patient	< 1	Severe/moderate	No		none	inv22	Large inversion						No (M)
242	A489	patient	< 1	Severe/moderate	No		none	inv22	Large inversion						No (M)
243	A38	patient	< 1	Severe/moderate	No		yes	inv22	Large inversion						No (F)
244	A394	patient		Severe/moderate	Yes	19	none	inv22	Large inversion						ND
245	E18	patient		Severe/moderate	Yes	High	none	inv22	Large inversion						ND
246	A257	carrier					none	inv22	Large inversion						ND
247	A346	carrier					none	inv22	Large inversion						ND
248	A403	carrier					none	inv22	Large inversion						ND
249	A407	carrier					none	inv22	Large inversion						ND
250	A408	patient					none	inv22	Large inversion						ND
251	A424	carrier					none	inv22	Large inversion						ND
252	A474	patient		Severe/moderate			none	inv22	Large inversion						ND
253	A545	patient		Severe/moderate			none	inv22	Large inversion						ND
254	A74/198	patient		Severe/moderate			none	inv22	Large inversion						ND
255	E10	patient		Severe/moderate	No		none	inv22	Large inversion						ND
256	E3	patient		Severe/moderate	No		none	inv22	Large inversion						ND
257	E50	carrier		Severe/moderate			none	inv22	Large inversion						ND
258	A279	patient					yes	inv22	Large inversion						No (F)
259	A349	carrier					yes	inv22	Large inversion						No (F)
260	A362	carrier					none	inv22	Large inversion						No (M)
261	A374	patient					none	inv22	Large inversion						No (M)
262	A433	patient		Severe/moderate			none	inv22	Large inversion						No (M)
263	A437	patient		Severe/moderate			none	inv22	Large inversion						No (M)
264	A447	patient		Severe/moderate			none	inv22	Large inversion						No (M)
265	A495	carrier					none	inv22	Large inversion						No (M)
266	A501	patient					none	inv22	Large inversion						No (M)
267	A509	carrier		Severe/moderate	Yes		none	inv22	Large inversion						No (M)
268	A456	patient	3.8	vWD			none	F8 N; vWD	N	N	N		N	N	N	Chernetskaya et al., 2022
269	A531	patient	6	Mild	No		none	F8 N; vWF N	N	N	N		N	N	N
270	A504	patient	< 1	Severe/moderate	Yes	2.7	none	F8 N; vWF N	N	N	N		N	N	N
271	E43	patient	< 1	Severe/moderate	Yes	0.5	none	F8 N; vWF N	N	N	N		N	N	N
272	A438	patient	< 1	Severe/moderate			none	F8 N; vWF N	N	N	N		N	N	N
273	A248	patient	< 2	Severe/moderate			none	F8 N; vWF N	N	N	N		N	N	N
	*	- patients described in articles given in Reference column
	**	- patients with two variants

## Sheet: S2
Table S2. Results of pathogenity assessment for the previously undescribed nucleotide variants.
Pathogenic variant	Coordinate (GRCh37.p13, chr X)	AA change type	MutationTaster (p)	Polyphen2 HumVar (score)	Provean (score)	SIFT (score)	HAPredictor	SpliceAI (probability)	CADD PHRED	VarSite (AA sidechain size change)	VarSite (AA change possibility)	VarSite (codon conservaty)	Missense3D (P00451, 7kwo (A))
c.5533A>G p.(Thr1845Ala)	154133139T>C	Missense	polymorphism (0.959)	benign (0.302)	Deleterious (-2.84)	Tolerated (0.079)	neutral	0	21.8	not a large one	neutral	poorly conserved	No structural damage detected
c.3794C>T p.(Pro1265Leu)	154158271G>A	Missense	polymorphism (0.999)	benign (0.003)		Tolerated (0.27)	neutral	0	11.99	not a large one	very highly unfavoured	poorly conserved	No protein structure available for this residue position
c.5509delinsTGCAACATCATATGGCAACATCATAT p.(Lys1837Cysfs*17)	154133163delinsATATGATGTTGCCATATGATGTTGCA	Frameshift	disease causing (0.999)	N/A	N/A	N/A	N/A	N/A	34	N/A	N/A	N/A	N/A
c.6285_6291delinsTAATTGGTAGGTG p.(Leu2095Phefs*3)	154124490_154124496delinsCACCTACCAATTA	Frameshift	disease causing (1)	N/A	N/A	N/A	N/A	N/A	37	N/A	N/A	N/A	N/A
c.1633delC p.(Pro545Leufs*4)	154185351delG	Frameshift	disease causing (1)	N/A	N/A	N/A	N/A	0	33	N/A	N/A	N/A	N/A
c.3031_3032del p.(Lys1011Serfs*1)	154159033_154159034delTT	Frameshift	disease causing (1)	N/A	N/A	N/A	N/A	0	22.5	N/A	N/A	N/A	N/A
c.2830delA p.(Lys943Serfs*12 )	154159235delT	Frameshift	disease causing (1)	N/A	N/A	N/A	N/A	0	21.1	N/A	N/A	N/A	N/A
c.6442delA p.(Asn2148Metfs*7)	154091490delT	Frameshift	disease causing (1)	N/A	N/A	N/A	N/A	0	35	N/A	N/A	N/A	N/A
c.4089_4090delinsTT p.(Met1363Ile*)	154157975_154157976delinsAA	Nonsense	disease causing (1)	N/A	N/A	N/A	N/A	N/A	29.6	N/A	N/A	N/A	N/A
c.4836_4837delinsAT p.(Lys1613*)	154157228_154157229delinsAT	Nonsense	disease causing (1)	N/A	N/A	N/A	N/A	N/A	27.6	N/A	N/A	N/A	N/A
c.5475dupT p.(Val1826Cysfs*4)	154133196_154133197insA	Frameshift	disease causing (1)	N/A	N/A	N/A	N/A	0	33	N/A	N/A	N/A	N/A
c.4834A>T p.(Lys1612*)	154157231T>A	Nonsense	disease causing (1)	N/A	N/A	N/A	N/A	0	32	N/A	N/A	N/A	N/A
c.1010-2A>G	154194964T>C	Splicing	disease causing (1)	N/A	N/A	N/A	N/A	accessor loss (0.99)	33	N/A	N/A	N/A	N/A
c.6274-2A>G	154124509T>C	Splicing	disease causing (1)	N/A	N/A	N/A	N/A	accessor loss (0.99)	33	N/A	N/A	N/A	N/A
c.1195A>T p.(Lys399*)	154194777T>A	Nonsense	disease causing (1)	N/A	N/A	N/A	N/A	0	34	N/A	N/A	N/A	N/A
c.1366A>T p.(Lys456*)	154194322T>A	Nonsense	disease causing (1)	N/A	N/A	N/A	N/A	0	33	N/A	N/A	N/A	N/A
c.7041_7068delinsC p.(Asp2349Hisfs*29)	154065860_154065887delinsG	Frameshift	polymorphism (1)	N/A	N/A	N/A	N/A	N/A	9.501	N/A	N/A	N/A	N/A
c.5413T>C p.(Tyr1805His)	154133259A>G	Missense	disease causing (0.992)	possibly damaging (0.828)	Neutral (1.14)	Tolerated (0.829)	disease causing	0	23	not a large one	highly favoured	very highly conserved	No structural damage detected
c.7021G>C p.(Glu2341Gln)	154065907C>G	Missense	disease causing (0.716)	probably damaging (1)	Deleterious (-2.61)	Damaging (0)	disease causing	0	22.7	not a large one	highly favoured	poorly conserved	Buried charge replaced. This substitution replaces a buried charged residue (GLU, RSA 1.5%) with an uncharged residue (GLN)
c.6634T>G p.(Ser2212Ala)	154090082A>C	Missense	disease causing (0.997)	probably damaging (0.999)	Deleterious (-2.57)	Damaging (0.001)	disease causing	0	24.8	minor	favoured	very highly conserved	No structural damage detected
c.1911T>A p.(Asn637Lys)	154176175A>T	Missense	disease causing (0.998)	probably damaging (0.996)	Deleterious (-5.22)	Damaging (0)	disease causing	0	24.3	large	neutral	highly conserved	Buried charge introduced.This substitution replaces a buried uncharged residue (ASN, RSA 0.0%) with a charged residue (LYS).
c.5878C>G p.(Arg1960Gly)	154132301G>C	Missense	disease causing (0.999)	probably damaging (0.998)	Deleterious (-5.38)	Damaging (0.007)	neutral	0	23.9	very large	highly unfavoured	highly conserved	Buried charge replaced. This substitution replaces a buried charged residue (ARG, RSA 0.0%) with an uncharged residue (GLY). Buried H-bond breakage. This substitution disrupts all side-chain / side-chain H-bond(s) and/or side-chain / main-chain bond(s) H-bonds formed by a buried ARG residue (RSA 0.0%).Cavity altered. The substitution leads to the expansion of cavity volume by 72.576 Å^3.
c.1921T>C p.(Phe641Leu)	154176165A>G	Missense	disease causing (0.999)	probably damaging (0.994 )	Deleterious (-3.75)	Damaging (0.026)	disease causing	0	26.7	minor	neutral	highly conserved	No structural damage detected
c.6193T>A p.(Trp2065Arg)	154128221A>T	Missense	disease causing (0.999)	probably damaging (1)	Deleterious (-12.27)	Damaging (0)	disease causing	0	27.9	very large	very highly unfavoured	fairly well conserved	Buried / exposed switch.This substitution results in a change between buried and exposed state of the target variant residue. TRP is buried (RSA 5.2%) and ARG is exposed (RSA 16.1%).
c.2156G>T p.(Arg719Ile)	154159909C>A	Missense	disease causing (0.999)	probably damaging (0.942)	Deleterious (-5.53)	Damaging (0.014)	disease causing	0	24.9	very large	very highly unfavoured	highly conserved	Buried / exposed switch. This substitution results in a change between buried and exposed state of the target variant residue. ARG is exposed (RSA 28.2%) and ILE is buried (RSA 5.9%).
c.926C>T p.(Pro309Leu)	154197689G>A	Missense	disease causing (0.999)	probably damaging (1)	Deleterious (-6.44)	Damaging (0)	disease causing	0	27.1	not a large one	very highly unfavoured	fairly well conserved	No structural damage detected
c.7013T>C p.(Leu2338Pro)	154065915A>G	Missense	disease causing (0.999)	probably damaging (1)	Deleterious (-5.9)	Damaging (0)	disease causing	0	25.2	not a large one	very highly unfavoured	very highly conserved	Buried Pro introduced. This substitution introduces a buried proline. Secondary structure altered. This substitution changes 'B' (isolated β-bridge) to ' ' (no secondary structure). Disallowed phi/psi. This substitution triggers disallowed phi/psi alert. The phi/psi angles are in favored region for wild-type residue but outlier region for mutant residue. Buried / exposed switch. This substitution…
c.1007A>G p.(His336Arg)	154197608T>C	Missense	disease causing (0.999)	probably damaging (0.918)		Damaging (0.01)	disease causing	donor loss (0.1)	23.3	not a large one	neutral	fairly well conserved	No structural damage detected
c.6664T>C p.(Trp2222Arg)	154090052A>G	Missense	disease causing (1)	probably damaging (1)	Deleterious (-12.23)	Damaging (0)	disease causing	0	27.6	very large	very highly unfavoured	poorly conserved	Buried hydropilic introduced. This substitution replaces a buried hydrophobic residue (TRP, RSA 2.2%) with a hydrophilic residue (ARG, RSA 1.2%). Buried charge introduced. This substitution replaces a buried uncharged residue (TRP, RSA 2.2%) with a charged residue (ARG).

## Sheet: S3
Table S3. Possible CpG sites in F8 cDNA and number of patients reported with substitutions in them.
F8 exon	N CpG pairs in exon	Amino acid (HGVS)	CpG substitution	AA change	N patients (Factor VIII Variant Database )	N our patients	CpG status
1	2	41	Ggt>Agt	Gly>Ser	0	0	not active
		47	Gca>Aca	Ala>Thr	0	0	not active
2	2	74	aCg>aTg	Thr>Met	0	0	not active
		81	Gct>Act	Ala>Thr	0	0	not active
3	0	-	-	-	-	-	-
4	0	-	-	-	-	-	-
5	0	-	-	-	-	-	-
6	1	245	Cgg>Tgg	Arg>Trp	1	0	active
		245	cGg>cAg	Arg>Gln	0	0	not active
7	4	291	Gaa>Aaa	Glu>Lys	41	3	active
		301	Cgc>Tgc	Arg>Cys	32	1	active
		301	cGc>cAc	Arg>His	43	1	active
		303	gCg>gTg	Ala>Val	0	0	not active
		308	tCg>tTg	Ser>Leu	35	0	active
8	5	355	Cga>Tga	Arg>Stop	44	2	active
		355	cGa>cAa	Arg>Gln	0	0	not active
		362	gCg>gTg	Ala>Val	0	0	not active
		391	Cgc>Tgc	Arg>Cys	33	1	active
		391	cGc>cAc	Arg>His	48	0	active
		420	Gcc>Acc	Ala>Thr	0	0	not active
		422	Gat>Aat	Asp>Asn	0	0	not active
9	3	437	Cgg>Tgg	Arg>Trp	2	0	active
		437	cGg>cAg	Arg>Gln	2	0	active
		446	Cga>Tga	Arg>Stop	33	0	active
		446	cGa>cAa	Arg>Gln	1	0	active
		458	Cgt>Tgt	Arg>Cys	5	0	active
		458	cGt>cAt	Arg>His	4	0	active
10	2	498	Gga>Aga	Gly>Arg	43	1	active
		503	Cgt>Tgt	Arg>Cys	0	0	not active
		503	cGt>cAt	Arg>His	2	0	active
11	3	546	Cgg>Tgg	Arg>Trp	87	0	active
		546	cGg>cAg	Arg>Gln	0	0	not active
		550	Cgc>Tgc	Arg>Cys	89	0	active
		550	cGc>cAc	Arg>His	64	0	active
		556	Gtt>Att	Val>Ile	0	0	not active
12	2	602	Cga>Tga	Arg>Stop	37	1	active
		602	cGa>cAa	Arg>Gln	0	0	not active
		612	Cgc>Tgc	Arg>Cys	242	0	active
		612	cGc>cAc	Arg>His	3	0	active
13	1	700	tCg>tTg	Ser>Leu	1	0	active
14	21	717	Cgg>Tgg	Arg>Cys	54	0	active
		717	cGg>cAg	Arg>Gln	12	1	active
		723	Gcc>Acc	Ala>Thr	144	0	active
		739	Gag>Aag	Glu>Lys	8	0	active
		814	Cga>Tga	Arg>Stop	51	2	active
		814	cGa>cAa	Arg>Gln	0	0	not active
		984	tCg>tTg	Ser>Phe	0	0	not active
		1114	tCg>tTg	Ser>Phe	0	0	not active
		1180	Gta>Ata	Val>Ile	0	0	not active
		1261	Ggg>Agg	Gly>Arg	0	0	not active
		1327	aCg>aTg	Thr>Met	0	0	not active
		1329	Cgt>Tgt	Arg>Cys	0	0	not active
		1329	cGt>cAt	Arg>His	1	0	active
		1368	cCg>cTg	Pro>Leu	0	0	not active
		1394	aCg>aTg	Thr>Met	0	0	not active
		1500	cCg>cTg	Pro>Leu	0	0	not active
		1528	aCg>aTg	Thr>Met	0	0	not active
		1540	Gtg>Atg	Val>Met	0	0	not active
		1550	gCg>gTg	Ala>Val	0	0	not active
		1664	Cgc>Tgc	Arg>Cys	0	0	not active
		1664	cGc>cAc	Arg>His	0	0	not active
		1667	Cgg>Tgg	Arg>Cys	0	0	not active
		1667	cGg>cAg	Arg>Gln	1	0	active
		1671	Cgt>Tgt	Arg>Cys	0	0	not active
		1671	cGt>cAt	Arg>His	1	0	active
		1708	Cgc>Tgc	Arg>Cys	48	3	active
		1708	cGc>cAc	Arg>His	23	0	active
		1715	Cga>Tga	Arg>Stop	23	2	active
		1715	cGa>cAa	Arg>Gln	3	0	active
15	1	1768	Cgt>Tgt	Arg>Cys	4	0	active
		1768	cGt>cAt	Arg>His	8	0	active
16	1	1800	Cgt>Tgt	Arg>Cys	21	0	active
		1800	cGt>cAt	Arg>His	76	1	active
17	1	1936	Cgc>Tgc	Arg>Cys	2	0	active
		1936	cGc>cAc	Arg>His	0	0	not active
18	2	1960	Cga>Tga	Arg>Stop	32	0	active
		1960	cGa>cAa	Arg>Gln	39	0	active
		1985	Cga>Tga	Arg>Stop	46	2	active
		1985	cGa>cAa	Arg>Gln	89	0	active
19	2	2016	Cgg>Tgg	Arg>Trp	100	0	active
		2016	cGg>cAg	Arg>Gln	1	0	active
		2023	Gag>Aag	Glu>Lys	2	0	active
20	0	-	-	-	-	-	-
21	1	2076	Gga>Aga	Gly>Arg	0	0	not active
22	3	2102	Ggc>Agc	Gly>Ser	0	0	not active
		2109	Cgt>Tgt	Arg>Cys	1	0	active
		2109	cGt>cAt	Arg>His	0	0	not active
		2135	Cga>Tga	Arg>Stop	49	1	active
		2135	cGa>cAa	Arg>Gln	0	0	not active
23	4	2166	Cga>Tga	Arg>Stop	54	1	active
		2166	cGa>cAa	Arg>Gln	0	0	not active
		2169	Cgt>Tgt	Arg>Cys	18	0	active
		2169	cGt>cAt	Arg>His	182	0	active
		2178	Cgc>Tgc	Arg>Cys	93	0	active
		2178	cGc>cAc	Arg>His	26	0	active
		2182	Cgc>Tgc	Arg>Cys	44	1	active
		2182	cGc>cAc	Arg>His	67	0	active
24	1	2228	Cga>Tga	Arg>Stop	57	1	active
		2228	cGa>cAa	Arg>Gln	57	2	active
25	0	-	-	-	-	-	-
26	4	2319	cCg>cTg	Pro>Leu	48	0	active
		2323	Cgc>Tgc	Arg>Cys	40	0	active
		2323	cGc>cAc	Arg>His	6	1	active
		2326	Cga>Tga	Arg>Stop	29	1	active
		2326	cGa>cAa	Arg>Gln	48	1	active
		2346	Gag>Aag	Glu>Lys	0	0	not active
